# Supplementary material for: Role of aquaporin-4 polarization in extracellular solute clearance
Source: Fluids Barriers CNS. 2024 Mar 26;21:28. doi: 10.1186/s12987-024-00527-7 (PMC10964559; doi:10.1186/s12987-024-00527-7)
Supplement: Supplementary file 2 — Supplementary Material 2 [file 12987_2024_527_MOESM2_ESM.xlsx]

## Sheet: Sheet 1
Table 1
Genotype	age, days	Radioactivity injected, cpm	Radioactivity left in the whole brain, cpm	% cleared	% radioactivity left	time interval	Tracer	Date of experiment
FIG 1B
Wt	82	49522.5	42387.7	14.4072	85.5928	1	Mannitol	2018-09-04
Wt	83	50906	40525.4	20.3917	79.6083	1	Mannitol	2018-09-05
Wt	84	47293	37689.1	20.3073	79.6927	1	Mannitol	2018-09-06
Wt	92	51831	38620.2	25.4882	74.5118	1	Mannitol	2018-09-11
Wt	93	48541.5	40468.1	16.6319	83.3681	1	Mannitol	2018-09-12
Wt	94	49839.5	30641.2	38.5203	61.4797	1	Mannitol	2018-09-13
Wt	99	46667.8	34680.8	25.6857	74.3143	1	Mannitol	2018-09-18
Wt	64	51740.3	38391	25.8005	74.1995	1	Mannitol	2018-09-20
Wt	70	49226.5	40052.7	18.6359	81.3641	1	Mannitol	2018-09-26
Wt	71	47366.8	39379.4	16.8627	83.1373	1	Mannitol	2018-09-27
Aqp4-/-	120	49522.5	36672	25.9	74.1	1	Mannitol	2018-09-04
Aqp4-/-	121	50906	44035.1	13.5	86.5	1	Mannitol	2018-09-05
Aqp4-/-	122	47293	42258.8	10.6	89.4	1	Mannitol	2018-09-06
Aqp4-/-	92	51831	42975	17.1	82.9	1	Mannitol	2018-09-11
Aqp4-/-	93	48541.5	40826.2	15.9	84.1	1	Mannitol	2018-09-12
Aqp4-/-	94	49839.5	41127.1	17.5	82.5	1	Mannitol	2018-09-13
Aqp4-/-	100	49348.2	36614.7	25.8	74.2	1	Mannitol	2018-09-25
Aqp4-/-	100	49348.2	41685.8	15.5	84.5	1	Mannitol	2018-09-25
Aqp4-/-	101	49226.5	39551.3	19.7	80.3	1	Mannitol	2018-09-26
Aqp4-/-	106	48448	35798.2	26.1	73.9	1	Mannitol	2018-10-01
Wt	83	51990.8	35611.9	31.5033	68.4967	2	Mannitol	2018-10-03
Wt	85	48594.2	33735.4	30.5774	69.4226	2	Mannitol	2018-10-05
Wt	106	48094.2	34079.2	29.1409	70.8591	2	Mannitol	2018-10-08
Wt	107	46888.2	33062.1	29.4875	70.5125	2	Mannitol	2018-10-09
Wt	92	67960	46613.6	31.4311	68.5689	2	Mannitol	2018-10-16
Wt	107	52455	38591.6	26.4565	73.5435	2	Mannitol	2018-10-18
Wt	64	53568.5	38262.1	28.5736	71.4264	2	Mannitol	2019-01-16
Wt	87	61050	43519.3	28.7152	71.2848	2	Mannitol	2019-01-22
Aqp4-/-	108	51990.8	40740.3	21.6393	78.3607	2	Mannitol	03/10/2018
Aqp4-/-	100	48594.2	38534.2	20.702	79.298	2	Mannitol	05/10/2018
Aqp4-/-	104	46888.2	39250.5	16.2893	83.7107	2	Mannitol	09/10/2018
Aqp4-/-	106	47877	34188	28.592	71.408	2	Mannitol	11/10/2018
Aqp4-/-	110	67960	52114.3	23.3369	76.6631	2	Mannitol	16/10/2018
Aqp4-/-	111	46386	34953	24.6788	75.3212	2	Mannitol	17/10/2018
Aqp4-/-	77	50354.2	37789.3	24.953	75.047	2	Mannitol	15/01/2019
Aqp4-/-	79	62517.2	44837.2	28.2802	71.7198	2	Mannitol	17/01/2019
FIG 1C
Wt	142	64238.5	42029.6	34.5726	65.4274	2	Dextran	2019-12-16
Wt	142	56261	34480.3	38.7137	61.2863	2	Dextran	2019-12-17
Wt	88	56089	38720.5	30.966	69.034	2	Dextran	2019-12-16
Wt	105	60723.8	38577.2	36.4709	63.5291	2	Dextran	2019-09-26
Wt	84	51107.5	36944.2	27.7128	72.2872	2	Dextran	2019-12-12
Wt	85	56144	39809.2	29.0945	70.9055	2	Dextran	2019-12-13
Wt	85	56562	37631.8	33.4681	66.5319	2	Dextran	2019-12-13
Aqp4-/-	144	60928.2	46986	22.8831	77.1169	2	Dextran	23/02/2020
Aqp4-/-	144	63142.5	48533.1	23.1372	76.8628	2	Dextran	30/04/2020
Aqp4-/-	97	27069.8	21158	21.8389	78.1611	2	Dextran	01/05/2020
Aqp4-/-	97	27543.5	21688	21.2589	78.7411	2	Dextran	01/05/2020
Aqp4-/-	85	62851.7	46384.3	26.2003	73.7997	2	Dextran	2020-05-12
Aqp4-/-	85	56044.5	42559.6	24.0611	75.9389	2	Dextran	12/05/2020
Aqp4-/-	85	57574.5	39952.4	30.6074	69.3926	2	Dextran	12/05/2020
FIG 2B
Wt	64	53568.5	38262.1	28.5736	71.4264	2	Mannitol	2019-01-16
Wt	82	43739	32532.1	25.6223	74.3777	2	Mannitol	2019-06-04
Wt	83	51990.8	35611.9	31.5033	68.4967	2	Mannitol	2018-10-03
Wt	83	47279	35855.5	24.1619	75.8381	2	Mannitol	2019-06-05
Wt	84	56144	36672	34.6822	65.3178	2	Mannitol	2019-06-06
Wt	85	48594.2	33735.4	30.5774	69.4226	2	Mannitol	2018-10-05
Wt	92	67960	46613.6	31.4311	68.5689	2	Mannitol	2018-10-16
Wt	106	48094.2	34079.2	29.1409	70.8591	2	Mannitol	2018-10-08
Wt	107	46888.2	33062.1	29.4875	70.5125	2	Mannitol	2018-10-09
Wt	107	52455	38591.6	26.4565	73.5435	2	Mannitol	2018-10-18
Wt	110	52363.8	29967.9	42.7698	57.2302	2	Mannitol	2019-05-28
Wt	111	51019.2	34652.2	32.0802	67.9198	2	Mannitol	2019-05-29
Snta1-/-	81	52986.2	38262.1	27.7887	72.2113	2	Mannitol	2019-04-04
Snta1-/-	81	55597.7	34150.8	38.5751	61.4249	2	Mannitol	2019-04-04
Snta1-/-	81	44598.2	30985	30.5242	69.4758	2	Mannitol	2019-06-04
Snta1-/-	82	47330.8	28764.6	39.2264	60.7736	2	Mannitol	2019-06-05
Snta1-/-	83	54266.5	41513.8	23.5	76.5	2	Mannitol	2019-06-06
Snta1-/-	92	49737	33277	33.0941	66.9059	2	Mannitol	2019-03-27
Snta1-/-	101	45242	26673.2	41.0434	58.9566	2	Mannitol	2019-04-24
Snta1-/-	104	41475.8	28592.7	31.0616	68.9384	2	Mannitol	2019-05-02
Snta1-/-	105	32098.2	21301.3	33.6373	66.3627	2	Mannitol	2019-05-03
Snta1-/-	116	49419.8	34394.3	30.4037	69.5963	2	Mannitol	2019-05-14
Snta1-/-	117	47852.5	33735.4	29.5013	70.4987	2	Mannitol	2019-05-15
FIG 2C
Wt	105	60723.8	38577.2	36.4709	63.5291	2	Dextran	2019-09-26
Wt	109	65333.8	44206.9	32.3367	67.6633	2	Dextran	2019-09-30
Wt	109	54842.2	35454.4	35.3521	64.6479	2	Dextran	2019-12-16
Wt	113	60000	35726.6	40.4557	59.5443	2	Dextran	2019-10-04
Wt	132	62212.8	36614.7	33.9562	66.0438	2	Dextran	2019-10-15
Wt	142	64238.5	42029.6	34.5726	65.4274	2	Dextran	2019-12-16
Wt	142	56261	34480.3	38.7137	61.2863	2	Dextran	2019-12-17
Wt	142	55866	37631.8	32.6392	67.3608	2	Dextran	2019-12-17
Snta1-/-	105	59013.8	36886.9	37.4944	62.5056	2	Dextran	2019-10-08
Snta1-/-	107	53617	47143.6	12.0735	87.9265	2	Dextran	2019-11-28
Snta1-/-	107	54498.5	38075.8	30.1341	69.8659	2	Dextran	2019-11-28
Snta1-/-	112	62212.8	36614.7	41.146	58.854	2	Dextran	2019-10-15
Snta1-/-	117	60627.5	43447.7	28.3366	71.6634	2	Dextran	2019-10-04
Snta1-/-	126	64318	46341.4	27.9496	72.0504	2	Dextran	2019-11-05
Snta1-/-	127	39139.8	27862.1	28.8137	71.1863	2	Dextran	2019-11-06
Snta1-/-	132	54623.2	37459.9	31.4214	68.5786	2	Dextran	2019-11-11
Snta1-/-	133	50482	32789.9	35.0463	64.9537	2	Dextran	2019-11-12
Snta1-/-	136	53906.2	40210.3	25.4061	74.5939	2	Dextran	2019-11-15
Wt	84	62817	37918	39.6374	60.3626	3	Dextran	15/10/2020
Wt	91	59270.8	36600.4	38.2488	61.7512	3	Dextran	20/10/2020
Wt	119	56467	35654.9	36.8571	63.1429	3	Dextran	04/11/2020
Wt	120	56937.8	35769.5	37.1778	62.8222	3	Dextran	05/11/2020
Wt	132	53746.5	33319.9	38.01	61.99	3	Dextran	17/11/2020
Wt	131	58016.8	40195.9	30.7166	69.2834	3	Dextran	14/01/2021
Wt	136	60306.2	39637.3	34.2734	65.7266	3	Dextran	19/01/2021
Wt	137	57966.5	38620.2	33.375	66.625	3	Dextran	20/01/2021
Wt	144	59505.7	34867.1	41.4055	58.5945	3	Dextran	15/08/2020
Snta1-/-	105	61327.8	41872	31.7243	68.2757	3	Dextran	21/10/2020
Snta1-/-	106	61667	39938.1	35.2359	64.7641	3	Dextran	22/10/2020
Snta1-/-	148	59051.2	42072.5	28.7525	71.2475	3	Dextran	18/11/2020
Snta1-/-	84	57209.5	38204.8	33.2195	66.7805	3	Dextran	24/11/2020
Snta1-/-	126	57635.5	40324.9	30.0347	69.9653	3	Dextran	07/01/2021
Snta1-/-	131	60682.5	40525.4	33.2173	66.7827	3	Dextran	12/01/2021
Snta1-/-	132	56946	38419.7	32.5332	67.4668	3	Dextran	13/01/2021
Snta1-/-	91	48716	31199.8	35.9556	64.0444	3	Dextran	15/08/2020
Snta1-/-	92	64625.5	47372.8	26.6965	73.3035	3	Dextran	16/08/2020
